# Supplementary material for: Thermodynamics of Mg–Al Order-Disorder Reaction in MgAl2O4-Spinel: Constrained by Prolonged Annealing Experiments at 773–1123 K
Source: Molecules. 2021 Feb 7;26(4):872. doi: 10.3390/molecules26040872 (PMC7914506; doi:10.3390/molecules26040872)
Supplement: Supplementary file 1 [file molecules-26-00872-s001.zip]

Archive with 17 entries (14 files):
- SupplementaryMaterial/
- SupplementaryMaterial/.DS_Store
- __MACOSX/
- __MACOSX/SupplementaryMaterial/
- __MACOSX/SupplementaryMaterial/._.DS_Store
- SupplementaryMaterial/Cif HT3-1.cif
- __MACOSX/SupplementaryMaterial/._Cif HT3-1.cif
- SupplementaryMaterial/Cif HT3-2.cif
- __MACOSX/SupplementaryMaterial/._Cif HT3-2.cif
- SupplementaryMaterial/Cif HT3-3.cif
- __MACOSX/SupplementaryMaterial/._Cif HT3-3.cif
- SupplementaryMaterial/Cif HT3-4.cif
- __MACOSX/SupplementaryMaterial/._Cif HT3-4.cif
- SupplementaryMaterial/Cif HT3-5.cif
- __MACOSX/SupplementaryMaterial/._Cif HT3-5.cif
- SupplementaryMaterial/SupplementaryMaterials.pdf
- __MACOSX/SupplementaryMaterial/._SupplementaryMaterials.pdf
