# Supplementary material for: Thermodynamics of Mg–Al Order-Disorder Reaction in MgAl2O4-Spinel: Constrained by Prolonged Annealing Experiments at 773–1123 K
Source: Molecules. 2021 Feb 7;26(4):872. doi: 10.3390/molecules26040872 (PMC7914506; doi:10.3390/molecules26040872)
Supplement: Supplementary file 1 [file molecules-26-00872-s001.zip › SupplementaryMaterial/Cif HT3-2.cif]

 
data_HT3-2 
 
_audit_creation_method            SHELXL-97 
_chemical_name_systematic 
; 
 ? 
; 
_chemical_name_common             ? 
_chemical_melting_point           ? 
_chemical_formula_moiety          ? 
_chemical_formula_sum 
 'Al15.832 Cr0.088 Fe0.048 Mg8 O32 Ti0.016'  
_chemical_formula_weight          1141.59
 
loop_ 
 _atom_type_symbol 
 _atom_type_description 
 _atom_type_scat_dispersion_real 
 _atom_type_scat_dispersion_imag 
 _atom_type_scat_source 
 'O'  'O'   0.0106   0.0060 
 'International Tables Vol C Tables 4.2.6.8 and 6.1.1.4' 
 'Mg'  'Mg'   0.0486   0.0363 
 'International Tables Vol C Tables 4.2.6.8 and 6.1.1.4' 
 'Al'  'Al'   0.0645   0.0514 
 'International Tables Vol C Tables 4.2.6.8 and 6.1.1.4' 
 'Cr'  'Cr'   0.3209   0.6236 
 'International Tables Vol C Tables 4.2.6.8 and 6.1.1.4' 
 'Fe'  'Fe'   0.3463   0.8444 
 'International Tables Vol C Tables 4.2.6.8 and 6.1.1.4' 
 'Ni'  'Ni'   0.3393   1.1124 
 'International Tables Vol C Tables 4.2.6.8 and 6.1.1.4' 
 'Ti'  'Ti'   0.2776   0.4457 
 'International Tables Vol C Tables 4.2.6.8 and 6.1.1.4' 
 
_symmetry_cell_setting            cubic 
_symmetry_space_group_name_H-M    Fd-3m 
 
loop_ 
 _symmetry_equiv_pos_as_xyz 
 'x, y, z' 
 '-x+3/4, -y+1/4, z+1/2' 
 '-x+1/4, y+1/2, -z+3/4' 
 'x+1/2, -y+3/4, -z+1/4' 
 'z, x, y' 
 'z+1/2, -x+3/4, -y+1/4' 
 '-z+3/4, -x+1/4, y+1/2' 
 '-z+1/4, x+1/2, -y+3/4' 
 'y, z, x' 
 '-y+1/4, z+1/2, -x+3/4' 
 'y+1/2, -z+3/4, -x+1/4' 
 '-y+3/4, -z+1/4, x+1/2' 
 'y+3/4, x+1/4, -z+1/2' 
 '-y, -x, -z' 
 'y+1/4, -x+1/2, z+3/4' 
 '-y+1/2, x+3/4, z+1/4' 
 'x+3/4, z+1/4, -y+1/2' 
 '-x+1/2, z+3/4, y+1/4' 
 '-x, -z, -y' 
 'x+1/4, -z+1/2, y+3/4' 
 'z+3/4, y+1/4, -x+1/2' 
 'z+1/4, -y+1/2, x+3/4' 
 '-z+1/2, y+3/4, x+1/4' 
 '-z, -y, -x' 
 'x, y+1/2, z+1/2' 
 '-x+3/4, -y+3/4, z+1' 
 '-x+1/4, y+1, -z+5/4' 
 'x+1/2, -y+5/4, -z+3/4' 
 'z, x+1/2, y+1/2' 
 'z+1/2, -x+5/4, -y+3/4' 
 '-z+3/4, -x+3/4, y+1' 
 '-z+1/4, x+1, -y+5/4' 
 'y, z+1/2, x+1/2' 
 '-y+1/4, z+1, -x+5/4' 
 'y+1/2, -z+5/4, -x+3/4' 
 '-y+3/4, -z+3/4, x+1' 
 'y+3/4, x+3/4, -z+1' 
 '-y, -x+1/2, -z+1/2' 
 'y+1/4, -x+1, z+5/4' 
 '-y+1/2, x+5/4, z+3/4' 
 'x+3/4, z+3/4, -y+1' 
 '-x+1/2, z+5/4, y+3/4' 
 '-x, -z+1/2, -y+1/2' 
 'x+1/4, -z+1, y+5/4' 
 'z+3/4, y+3/4, -x+1' 
 'z+1/4, -y+1, x+5/4' 
 '-z+1/2, y+5/4, x+3/4' 
 '-z, -y+1/2, -x+1/2' 
 'x+1/2, y, z+1/2' 
 '-x+5/4, -y+1/4, z+1' 
 '-x+3/4, y+1/2, -z+5/4' 
 'x+1, -y+3/4, -z+3/4' 
 'z+1/2, x, y+1/2' 
 'z+1, -x+3/4, -y+3/4' 
 '-z+5/4, -x+1/4, y+1' 
 '-z+3/4, x+1/2, -y+5/4' 
 'y+1/2, z, x+1/2' 
 '-y+3/4, z+1/2, -x+5/4' 
 'y+1, -z+3/4, -x+3/4' 
 '-y+5/4, -z+1/4, x+1' 
 'y+5/4, x+1/4, -z+1' 
 '-y+1/2, -x, -z+1/2' 
 'y+3/4, -x+1/2, z+5/4' 
 '-y+1, x+3/4, z+3/4' 
 'x+5/4, z+1/4, -y+1' 
 '-x+1, z+3/4, y+3/4' 
 '-x+1/2, -z, -y+1/2' 
 'x+3/4, -z+1/2, y+5/4' 
 'z+5/4, y+1/4, -x+1' 
 'z+3/4, -y+1/2, x+5/4' 
 '-z+1, y+3/4, x+3/4' 
 '-z+1/2, -y, -x+1/2' 
 'x+1/2, y+1/2, z' 
 '-x+5/4, -y+3/4, z+1/2' 
 '-x+3/4, y+1, -z+3/4' 
 'x+1, -y+5/4, -z+1/4' 
 'z+1/2, x+1/2, y' 
 'z+1, -x+5/4, -y+1/4' 
 '-z+5/4, -x+3/4, y+1/2' 
 '-z+3/4, x+1, -y+3/4' 
 'y+1/2, z+1/2, x' 
 '-y+3/4, z+1, -x+3/4' 
 'y+1, -z+5/4, -x+1/4' 
 '-y+5/4, -z+3/4, x+1/2' 
 'y+5/4, x+3/4, -z+1/2' 
 '-y+1/2, -x+1/2, -z' 
 'y+3/4, -x+1, z+3/4' 
 '-y+1, x+5/4, z+1/4' 
 'x+5/4, z+3/4, -y+1/2' 
 '-x+1, z+5/4, y+1/4' 
 '-x+1/2, -z+1/2, -y' 
 'x+3/4, -z+1, y+3/4' 
 'z+5/4, y+3/4, -x+1/2' 
 'z+3/4, -y+1, x+3/4' 
 '-z+1, y+5/4, x+1/4' 
 '-z+1/2, -y+1/2, -x' 
 '-x, -y, -z' 
 'x-3/4, y-1/4, -z-1/2' 
 'x-1/4, -y-1/2, z-3/4' 
 '-x-1/2, y-3/4, z-1/4' 
 '-z, -x, -y' 
 '-z-1/2, x-3/4, y-1/4' 
 'z-3/4, x-1/4, -y-1/2' 
 'z-1/4, -x-1/2, y-3/4' 
 '-y, -z, -x' 
 'y-1/4, -z-1/2, x-3/4' 
 '-y-1/2, z-3/4, x-1/4' 
 'y-3/4, z-1/4, -x-1/2' 
 '-y-3/4, -x-1/4, z-1/2' 
 'y, x, z' 
 '-y-1/4, x-1/2, -z-3/4' 
 'y-1/2, -x-3/4, -z-1/4' 
 '-x-3/4, -z-1/4, y-1/2' 
 'x-1/2, -z-3/4, -y-1/4' 
 'x, z, y' 
 '-x-1/4, z-1/2, -y-3/4' 
 '-z-3/4, -y-1/4, x-1/2' 
 '-z-1/4, y-1/2, -x-3/4' 
 'z-1/2, -y-3/4, -x-1/4' 
 'z, y, x' 
 '-x, -y+1/2, -z+1/2' 
 'x-3/4, y+1/4, -z' 
 'x-1/4, -y, z-1/4' 
 '-x-1/2, y-1/4, z+1/4' 
 '-z, -x+1/2, -y+1/2' 
 '-z-1/2, x-1/4, y+1/4' 
 'z-3/4, x+1/4, -y' 
 'z-1/4, -x, y-1/4' 
 '-y, -z+1/2, -x+1/2' 
 'y-1/4, -z, x-1/4' 
 '-y-1/2, z-1/4, x+1/4' 
 'y-3/4, z+1/4, -x' 
 '-y-3/4, -x+1/4, z' 
 'y, x+1/2, z+1/2' 
 '-y-1/4, x, -z-1/4' 
 'y-1/2, -x-1/4, -z+1/4' 
 '-x-3/4, -z+1/4, y' 
 'x-1/2, -z-1/4, -y+1/4' 
 'x, z+1/2, y+1/2' 
 '-x-1/4, z, -y-1/4' 
 '-z-3/4, -y+1/4, x' 
 '-z-1/4, y, -x-1/4' 
 'z-1/2, -y-1/4, -x+1/4' 
 'z, y+1/2, x+1/2' 
 '-x+1/2, -y, -z+1/2' 
 'x-1/4, y-1/4, -z' 
 'x+1/4, -y-1/2, z-1/4' 
 '-x, y-3/4, z+1/4' 
 '-z+1/2, -x, -y+1/2' 
 '-z, x-3/4, y+1/4' 
 'z-1/4, x-1/4, -y' 
 'z+1/4, -x-1/2, y-1/4' 
 '-y+1/2, -z, -x+1/2' 
 'y+1/4, -z-1/2, x-1/4' 
 '-y, z-3/4, x+1/4' 
 'y-1/4, z-1/4, -x' 
 '-y-1/4, -x-1/4, z' 
 'y+1/2, x, z+1/2' 
 '-y+1/4, x-1/2, -z-1/4' 
 'y, -x-3/4, -z+1/4' 
 '-x-1/4, -z-1/4, y' 
 'x, -z-3/4, -y+1/4' 
 'x+1/2, z, y+1/2' 
 '-x+1/4, z-1/2, -y-1/4' 
 '-z-1/4, -y-1/4, x' 
 '-z+1/4, y-1/2, -x-1/4' 
 'z, -y-3/4, -x+1/4' 
 'z+1/2, y, x+1/2' 
 '-x+1/2, -y+1/2, -z' 
 'x-1/4, y+1/4, -z-1/2' 
 'x+1/4, -y, z-3/4' 
 '-x, y-1/4, z-1/4' 
 '-z+1/2, -x+1/2, -y' 
 '-z, x-1/4, y-1/4' 
 'z-1/4, x+1/4, -y-1/2' 
 'z+1/4, -x, y-3/4' 
 '-y+1/2, -z+1/2, -x' 
 'y+1/4, -z, x-3/4' 
 '-y, z-1/4, x-1/4' 
 'y-1/4, z+1/4, -x-1/2' 
 '-y-1/4, -x+1/4, z-1/2' 
 'y+1/2, x+1/2, z' 
 '-y+1/4, x, -z-3/4' 
 'y, -x-1/4, -z-1/4' 
 '-x-1/4, -z+1/4, y-1/2' 
 'x, -z-1/4, -y-1/4' 
 'x+1/2, z+1/2, y' 
 '-x+1/4, z, -y-3/4' 
 '-z-1/4, -y+1/4, x-1/2' 
 '-z+1/4, y, -x-3/4' 
 'z, -y-1/4, -x-1/4' 
 'z+1/2, y+1/2, x' 
 
_cell_length_a                    8.08846(14) 
_cell_length_b                    8.08846(14) 
_cell_length_c                    8.08846(14) 
_cell_angle_alpha                 90.00 
_cell_angle_beta                  90.00 
_cell_angle_gamma                 90.00 
_cell_volume                      529.173(16) 
_cell_formula_units_Z             1 
_cell_measurement_temperature     293(2) 
_cell_measurement_reflns_used     1196 
_cell_measurement_theta_min       4.36 
_cell_measurement_theta_max       28.24 
 
_exptl_crystal_description        bulk 
_exptl_crystal_colour             colourless 
_exptl_crystal_size_max           0.180 
_exptl_crystal_size_mid           0.120 
_exptl_crystal_size_min           0.100 
_exptl_crystal_density_meas       ? 
_exptl_crystal_density_diffrn     3.581 
_exptl_crystal_density_method     'not measured' 
_exptl_crystal_F_000              561 
_exptl_absorpt_coefficient_mu     1.214 
_exptl_absorpt_correction_type    'multi-scans' 
_exptl_absorpt_correction_T_min   0.768 
_exptl_absorpt_correction_T_max   0.892 
_exptl_absorpt_process_details    'SADABS' 
 
_exptl_special_details 
; 
 ? 
; 
 
_diffrn_ambient_temperature       293(2) 
_diffrn_radiation_wavelength      0.71073 
_diffrn_radiation_type            MoK\a 
_diffrn_radiation_source          'fine-focus sealed tube' 
_diffrn_radiation_monochromator   graphite 
_diffrn_measurement_device_type   'XtaLAB Synergy R, DW system, HyPix'

_diffrn_reflns_number             1071 
_diffrn_reflns_av_R_equivalents   0.0479 
_diffrn_reflns_av_sigmaI/netI     0.0111 
_diffrn_reflns_limit_h_min        -10 
_diffrn_reflns_limit_h_max        10 
_diffrn_reflns_limit_k_min        -10 
_diffrn_reflns_limit_k_max        9 
_diffrn_reflns_limit_l_min        -10 
_diffrn_reflns_limit_l_max        10 
_diffrn_reflns_theta_min          4.36 
_diffrn_reflns_theta_max          28.24 
_reflns_number_total              47 
_reflns_number_gt                 47 
_reflns_threshold_expression      >2sigma(I) 
 
_computing_data_collection        ? 
_computing_cell_refinement        ? 
_computing_data_reduction         ? 
_computing_structure_solution     'SHELXS-97 (Sheldrick, 1990)' 
_computing_structure_refinement   'SHELXL-97 (Sheldrick, 1997)' 
_computing_molecular_graphics     ? 
_computing_publication_material   ? 
 
_refine_special_details 
; 
 Refinement of F^2^ against ALL reflections.  The weighted R-factor wR and 
 goodness of fit S are based on F^2^, conventional R-factors R are based 
 on F, with F set to zero for negative F^2^. The threshold expression of 
 F^2^ > 2sigma(F^2^) is used only for calculating R-factors(gt) etc. and is 
 not relevant to the choice of reflections for refinement.  R-factors based 
 on F^2^ are statistically about twice as large as those based on F, and R- 
 factors based on ALL data will be even larger. 
; 
 
_refine_ls_structure_factor_coef  Fsqd  
_refine_ls_matrix_type            full 
_refine_ls_weighting_scheme       calc  
_refine_ls_weighting_details 
 'calc w=1/[\s^2^(Fo^2^)+(0.0545P)^2^+12.2190P] where P=(Fo^2^+2Fc^2^)/3' 
_atom_sites_solution_primary      direct 
_atom_sites_solution_secondary    difmap 
_atom_sites_solution_hydrogens    none 
_refine_ls_hydrogen_treatment     none 
_refine_ls_extinction_method      none 
_refine_ls_extinction_coef        ? 
_refine_ls_extinction_expression 
 'Fc^*^=kFc[1+0.001xFc^2^\l^3^/sin(2\q)]^-1/4^' 
_refine_ls_number_reflns          47 
_refine_ls_number_parameters      7 
_refine_ls_number_restraints      0 
_refine_ls_R_factor_all           0.0206 
_refine_ls_R_factor_gt            0.0206 
_refine_ls_wR_factor_ref          0.0896 
_refine_ls_wR_factor_gt           0.0896 
_refine_ls_goodness_of_fit_ref    1.046 
_refine_ls_restrained_S_all       1.046 
_refine_ls_shift/su_max           0.000 
_refine_ls_shift/su_mean          0.000 
 
loop_ 
 _atom_site_label 
 _atom_site_type_symbol 
 _atom_site_fract_x 
 _atom_site_fract_y 
 _atom_site_fract_z 
 _atom_site_U_iso_or_equiv 
 _atom_site_adp_type 
 _atom_site_occupancy 
 _atom_site_symmetry_multiplicity 
 _atom_site_calc_flag 
 _atom_site_refinement_flags 
 _atom_site_disorder_assembly 
 _atom_site_disorder_group 
Mg1 Mg 0.1250 0.1250 0.1250 0.0058(12) Uani 0.767 24 d SP . . 
Al1 Al 0.1250 0.1250 0.1250 0.0058(12) Uani 0.227 24 d SP . . 
Fe1 Fe 0.1250 0.1250 0.1250 0.0058(12) Uani 0.006 24 d SP . . 
Mg2 Mg 0.5000 0.0000 0.0000 0.0046(10) Uani 0.118 12 d SP . . 
Al2 Al 0.5000 0.0000 0.0000 0.0046(10) Uani 0.876 12 d SP . . 
Cr2 Cr 0.5000 0.0000 0.0000 0.0046(10) Uani 0.005 12 d SP . . 
Ti2 Ti 0.5000 0.0000 0.0000 0.0046(10) Uani 0.001 12 d SP . . 
O2 O 0.2622(3) 0.2622(3) 0.2622(3) 0.0069(11) Uani 1 6 d S . . 
 
loop_ 
 _atom_site_aniso_label 
 _atom_site_aniso_U_11 
 _atom_site_aniso_U_22 
 _atom_site_aniso_U_33 
 _atom_site_aniso_U_23 
 _atom_site_aniso_U_13 
 _atom_site_aniso_U_12 
Mg1 0.0058(12) 0.0058(12) 0.0058(12) 0.000 0.000 0.000 
Al1 0.0058(12) 0.0058(12) 0.0058(12) 0.000 0.000 0.000 
Fe1 0.0058(12) 0.0058(12) 0.0058(12) 0.000 0.000 0.000 
Mg2 0.0046(10) 0.0046(10) 0.0046(10) -0.0003(4) -0.0003(4) -0.0003(4) 
Al2 0.0046(10) 0.0046(10) 0.0046(10) -0.0003(4) -0.0003(4) -0.0003(4) 
Cr2 0.0046(10) 0.0046(10) 0.0046(10) -0.0003(4) -0.0003(4) -0.0003(4) 
Ti2 0.0046(10) 0.0046(10) 0.0046(10) -0.0003(4) -0.0003(4) -0.0003(4) 
O2 0.0069(11) 0.0069(11) 0.0069(11) 0.0002(7) 0.0002(7) 0.0002(7) 
 
_geom_special_details 
; 
 All esds (except the esd in the dihedral angle between two l.s. planes) 
 are estimated using the full covariance matrix.  The cell esds are taken 
 into account individually in the estimation of esds in distances, angles 
 and torsion angles; correlations between esds in cell parameters are only 
 used when they are defined by crystal symmetry.  An approximate (isotropic) 
 treatment of cell esds is used for estimating esds involving l.s. planes. 
; 
 
loop_ 
 _geom_bond_atom_site_label_1 
 _geom_bond_atom_site_label_2 
 _geom_bond_distance 
 _geom_bond_site_symmetry_2 
 _geom_bond_publ_flag 
Mg1 O2 1.922(4) . ? 
Mg1 O2 1.922(4) 76_445 ? 
Mg1 O2 1.922(4) 27_544 ? 
Mg1 O2 1.922(4) 50_454 ? 
Mg1 Mg2 3.3533 76_445 ? 
Mg1 Mg2 3.3533 51_554 ? 
Mg1 Mg2 3.3533 2 ? 
Mg1 Mg2 3.3533 28_444 ? 
Mg1 Mg2 3.3533 4_445 ? 
Mg1 Mg2 3.3533 75_544 ? 
Mg1 Mg2 3.3533 27_544 ? 
Mg1 Mg2 3.3533 26_544 ? 
Mg2 O2 1.928(2) 147_565 ? 
Mg2 O2 1.928(2) 51_544 ? 
Mg2 O2 1.928(2) 98_656 ? 
Mg2 O2 1.928(2) 2_554 ? 
Mg2 O2 1.928(2) 172_655 ? 
Mg2 O2 1.928(2) 76_445 ? 
Mg2 Cr2 2.8597 76_445 ? 
Mg2 Mg2 2.8597 26_544 ? 
Mg2 Mg2 2.8597 50_554 ? 
Mg2 Mg2 2.8597 27_644 ? 
Mg2 Mg2 2.8597 75_544 ? 
Mg2 Mg2 2.8597 52_444 ? 
O2 Cr2 1.928(2) 76_445 ? 
O2 Mg2 1.928(2) 2 ? 
O2 Mg2 1.928(2) 51_554 ? 
O2 Mg2 1.928(2) 76_445 ? 
O2 Al2 1.928(2) 2 ? 
O2 Al2 1.928(2) 51_554 ? 
O2 Al2 1.928(2) 76_445 ? 
O2 Cr2 1.928(2) 2 ? 
O2 Cr2 1.928(2) 51_554 ? 
 
loop_ 
 _geom_angle_atom_site_label_1 
 _geom_angle_atom_site_label_2 
 _geom_angle_atom_site_label_3 
 _geom_angle 
 _geom_angle_site_symmetry_1 
 _geom_angle_site_symmetry_3 
 _geom_angle_publ_flag 
O2 Mg1 O2 109.5 . 76_445 ? 
O2 Mg1 O2 109.5 . 27_544 ? 
O2 Mg1 O2 109.5 76_445 27_544 ? 
O2 Mg1 O2 109.5 . 50_454 ? 
O2 Mg1 O2 109.5 76_445 50_454 ? 
O2 Mg1 O2 109.5 27_544 50_454 ? 
O2 Mg1 Mg2 29.5 . 76_445 ? 
O2 Mg1 Mg2 80.0 76_445 76_445 ? 
O2 Mg1 Mg2 121.5 27_544 76_445 ? 
O2 Mg1 Mg2 121.5 50_454 76_445 ? 
O2 Mg1 Mg2 29.5 . 51_554 ? 
O2 Mg1 Mg2 121.5 76_445 51_554 ? 
O2 Mg1 Mg2 80.0 27_544 51_554 ? 
O2 Mg1 Mg2 121.5 50_454 51_554 ? 
Mg2 Mg1 Mg2 50.5 76_445 51_554 ? 
O2 Mg1 Mg2 29.5 . 2 ? 
O2 Mg1 Mg2 121.5 76_445 2 ? 
O2 Mg1 Mg2 121.5 27_544 2 ? 
O2 Mg1 Mg2 80.0 50_454 2 ? 
Mg2 Mg1 Mg2 50.5 76_445 2 ? 
Mg2 Mg1 Mg2 50.5 51_554 2 ? 
O2 Mg1 Mg2 121.5 . 28_444 ? 
O2 Mg1 Mg2 80.0 76_445 28_444 ? 
O2 Mg1 Mg2 29.5 27_544 28_444 ? 
O2 Mg1 Mg2 121.5 50_454 28_444 ? 
Mg2 Mg1 Mg2 117.0 76_445 28_444 ? 
Mg2 Mg1 Mg2 95.2 51_554 28_444 ? 
Mg2 Mg1 Mg2 144.9 2 28_444 ? 
O2 Mg1 Mg2 121.5 . 4_445 ? 
O2 Mg1 Mg2 80.0 76_445 4_445 ? 
O2 Mg1 Mg2 121.5 27_544 4_445 ? 
O2 Mg1 Mg2 29.5 50_454 4_445 ? 
Mg2 Mg1 Mg2 117.0 76_445 4_445 ? 
Mg2 Mg1 Mg2 144.9 51_554 4_445 ? 
Mg2 Mg1 Mg2 95.2 2 4_445 ? 
Mg2 Mg1 Mg2 117.0 28_444 4_445 ? 
O2 Mg1 Mg2 121.5 . 75_544 ? 
O2 Mg1 Mg2 29.5 76_445 75_544 ? 
O2 Mg1 Mg2 80.0 27_544 75_544 ? 
O2 Mg1 Mg2 121.5 50_454 75_544 ? 
Mg2 Mg1 Mg2 95.2 76_445 75_544 ? 
Mg2 Mg1 Mg2 117.0 51_554 75_544 ? 
Mg2 Mg1 Mg2 144.9 2 75_544 ? 
Mg2 Mg1 Mg2 50.5 28_444 75_544 ? 
Mg2 Mg1 Mg2 95.2 4_445 75_544 ? 
O2 Mg1 Mg2 121.5 . 27_544 ? 
O2 Mg1 Mg2 121.5 76_445 27_544 ? 
O2 Mg1 Mg2 80.0 27_544 27_544 ? 
O2 Mg1 Mg2 29.5 50_454 27_544 ? 
Mg2 Mg1 Mg2 144.9 76_445 27_544 ? 
Mg2 Mg1 Mg2 117.0 51_554 27_544 ? 
Mg2 Mg1 Mg2 95.2 2 27_544 ? 
Mg2 Mg1 Mg2 95.2 28_444 27_544 ? 
Mg2 Mg1 Mg2 50.5 4_445 27_544 ? 
Mg2 Mg1 Mg2 117.0 75_544 27_544 ? 
O2 Mg1 Mg2 121.5 . 26_544 ? 
O2 Mg1 Mg2 29.5 76_445 26_544 ? 
O2 Mg1 Mg2 121.5 27_544 26_544 ? 
O2 Mg1 Mg2 80.0 50_454 26_544 ? 
Mg2 Mg1 Mg2 95.2 76_445 26_544 ? 
Mg2 Mg1 Mg2 144.9 51_554 26_544 ? 
Mg2 Mg1 Mg2 117.0 2 26_544 ? 
Mg2 Mg1 Mg2 95.2 28_444 26_544 ? 
Mg2 Mg1 Mg2 50.5 4_445 26_544 ? 
Mg2 Mg1 Mg2 50.5 75_544 26_544 ? 
Mg2 Mg1 Mg2 95.2 27_544 26_544 ? 
O2 Mg2 O2 180.000(10) 147_565 51_544 ? 
O2 Mg2 O2 83.98(14) 147_565 98_656 ? 
O2 Mg2 O2 96.02(14) 51_544 98_656 ? 
O2 Mg2 O2 96.02(14) 147_565 2_554 ? 
O2 Mg2 O2 83.98(14) 51_544 2_554 ? 
O2 Mg2 O2 180.000(10) 98_656 2_554 ? 
O2 Mg2 O2 83.98(14) 147_565 172_655 ? 
O2 Mg2 O2 96.02(14) 51_544 172_655 ? 
O2 Mg2 O2 83.98(14) 98_656 172_655 ? 
O2 Mg2 O2 96.02(14) 2_554 172_655 ? 
O2 Mg2 O2 96.02(14) 147_565 76_445 ? 
O2 Mg2 O2 83.98(14) 51_544 76_445 ? 
O2 Mg2 O2 96.02(14) 98_656 76_445 ? 
O2 Mg2 O2 83.98(14) 2_554 76_445 ? 
O2 Mg2 O2 180.000(10) 172_655 76_445 ? 
O2 Mg2 Cr2 42.14(6) 147_565 76_445 ? 
O2 Mg2 Cr2 137.86(6) 51_544 76_445 ? 
O2 Mg2 Cr2 42.14(6) 98_656 76_445 ? 
O2 Mg2 Cr2 137.86(6) 2_554 76_445 ? 
O2 Mg2 Cr2 85.84(10) 172_655 76_445 ? 
O2 Mg2 Cr2 94.16(10) 76_445 76_445 ? 
O2 Mg2 Mg2 137.86(6) 147_565 26_544 ? 
O2 Mg2 Mg2 42.14(6) 51_544 26_544 ? 
O2 Mg2 Mg2 94.16(10) 98_656 26_544 ? 
O2 Mg2 Mg2 85.84(10) 2_554 26_544 ? 
O2 Mg2 Mg2 137.86(6) 172_655 26_544 ? 
O2 Mg2 Mg2 42.14(6) 76_445 26_544 ? 
Cr2 Mg2 Mg2 120.0 76_445 26_544 ? 
O2 Mg2 Mg2 42.14(6) 147_565 50_554 ? 
O2 Mg2 Mg2 137.86(6) 51_544 50_554 ? 
O2 Mg2 Mg2 85.84(10) 98_656 50_554 ? 
O2 Mg2 Mg2 94.16(10) 2_554 50_554 ? 
O2 Mg2 Mg2 42.14(6) 172_655 50_554 ? 
O2 Mg2 Mg2 137.86(6) 76_445 50_554 ? 
Cr2 Mg2 Mg2 60.0 76_445 50_554 ? 
Mg2 Mg2 Mg2 180.0 26_544 50_554 ? 
O2 Mg2 Mg2 85.84(10) 147_565 27_644 ? 
O2 Mg2 Mg2 94.16(10) 51_544 27_644 ? 
O2 Mg2 Mg2 42.14(6) 98_656 27_644 ? 
O2 Mg2 Mg2 137.86(6) 2_554 27_644 ? 
O2 Mg2 Mg2 42.14(6) 172_655 27_644 ? 
O2 Mg2 Mg2 137.86(6) 76_445 27_644 ? 
Cr2 Mg2 Mg2 60.0 76_445 27_644 ? 
Mg2 Mg2 Mg2 120.0 26_544 27_644 ? 
Mg2 Mg2 Mg2 60.0 50_554 27_644 ? 
O2 Mg2 Mg2 94.16(10) 147_565 75_544 ? 
O2 Mg2 Mg2 85.84(10) 51_544 75_544 ? 
O2 Mg2 Mg2 137.86(6) 98_656 75_544 ? 
O2 Mg2 Mg2 42.14(6) 2_554 75_544 ? 
O2 Mg2 Mg2 137.86(6) 172_655 75_544 ? 
O2 Mg2 Mg2 42.14(6) 76_445 75_544 ? 
Cr2 Mg2 Mg2 120.0 76_445 75_544 ? 
Mg2 Mg2 Mg2 60.0 26_544 75_544 ? 
Mg2 Mg2 Mg2 120.0 50_554 75_544 ? 
Mg2 Mg2 Mg2 180.0 27_644 75_544 ? 
O2 Mg2 Mg2 137.86(6) 147_565 52_444 ? 
O2 Mg2 Mg2 42.14(6) 51_544 52_444 ? 
O2 Mg2 Mg2 137.86(6) 98_656 52_444 ? 
O2 Mg2 Mg2 42.14(6) 2_554 52_444 ? 
O2 Mg2 Mg2 94.16(10) 172_655 52_444 ? 
O2 Mg2 Mg2 85.84(10) 76_445 52_444 ? 
Cr2 Mg2 Mg2 180.0 76_445 52_444 ? 
Mg2 Mg2 Mg2 60.0 26_544 52_444 ? 
Mg2 Mg2 Mg2 120.0 50_554 52_444 ? 
Mg2 Mg2 Mg2 120.0 27_644 52_444 ? 
Mg2 Mg2 Mg2 60.0 75_544 52_444 ? 
Mg1 O2 Cr2 121.11(10) . 76_445 ? 
Mg1 O2 Mg2 121.11(10) . 2 ? 
Cr2 O2 Mg2 95.72(13) 76_445 2 ? 
Mg1 O2 Mg2 121.11(10) . 51_554 ? 
Cr2 O2 Mg2 95.72(13) 76_445 51_554 ? 
Mg2 O2 Mg2 95.72(13) 2 51_554 ? 
Mg1 O2 Mg2 121.11(10) . 76_445 ? 
Cr2 O2 Mg2 0.0 76_445 76_445 ? 
Mg2 O2 Mg2 95.72(13) 2 76_445 ? 
Mg2 O2 Mg2 95.72(13) 51_554 76_445 ? 
Mg1 O2 Al2 121.11(10) . 2 ? 
Cr2 O2 Al2 95.72(13) 76_445 2 ? 
Mg2 O2 Al2 0.0 2 2 ? 
Mg2 O2 Al2 95.72(13) 51_554 2 ? 
Mg2 O2 Al2 95.72(13) 76_445 2 ? 
Mg1 O2 Al2 121.11(10) . 51_554 ? 
Cr2 O2 Al2 95.72(13) 76_445 51_554 ? 
Mg2 O2 Al2 95.72(13) 2 51_554 ? 
Mg2 O2 Al2 0.0 51_554 51_554 ? 
Mg2 O2 Al2 95.72(13) 76_445 51_554 ? 
Al2 O2 Al2 95.72(13) 2 51_554 ? 
Mg1 O2 Al2 121.11(10) . 76_445 ? 
Cr2 O2 Al2 0.0 76_445 76_445 ? 
Mg2 O2 Al2 95.72(13) 2 76_445 ? 
Mg2 O2 Al2 95.72(13) 51_554 76_445 ? 
Mg2 O2 Al2 0.0 76_445 76_445 ? 
Al2 O2 Al2 95.72(13) 2 76_445 ? 
Al2 O2 Al2 95.72(13) 51_554 76_445 ? 
Mg1 O2 Cr2 121.11(10) . 2 ? 
Cr2 O2 Cr2 95.72(13) 76_445 2 ? 
Mg2 O2 Cr2 0.0 2 2 ? 
Mg2 O2 Cr2 95.72(13) 51_554 2 ? 
Mg2 O2 Cr2 95.72(13) 76_445 2 ? 
Al2 O2 Cr2 0.0 2 2 ? 
Al2 O2 Cr2 95.72(13) 51_554 2 ? 
Al2 O2 Cr2 95.72(13) 76_445 2 ? 
Mg1 O2 Cr2 121.11(10) . 51_554 ? 
Cr2 O2 Cr2 95.72(13) 76_445 51_554 ? 
Mg2 O2 Cr2 95.72(13) 2 51_554 ? 
Mg2 O2 Cr2 0.0 51_554 51_554 ? 
Mg2 O2 Cr2 95.72(13) 76_445 51_554 ? 
Al2 O2 Cr2 95.72(13) 2 51_554 ? 
Al2 O2 Cr2 0.0 51_554 51_554 ? 
Al2 O2 Cr2 95.72(13) 76_445 51_554 ? 
Cr2 O2 Cr2 95.72(13) 2 51_554 ? 
 
_diffrn_measured_fraction_theta_max    1.000 
_diffrn_reflns_theta_full              28.24 
_diffrn_measured_fraction_theta_full   1.000 
_refine_diff_density_max    0.286 
_refine_diff_density_min   -0.295 
_refine_diff_density_rms    0.090 
