# Supplementary material for: Thermodynamics of Mg–Al Order-Disorder Reaction in MgAl2O4-Spinel: Constrained by Prolonged Annealing Experiments at 773–1123 K
Source: Molecules. 2021 Feb 7;26(4):872. doi: 10.3390/molecules26040872 (PMC7914506; doi:10.3390/molecules26040872)
Supplement: Supplementary file 1 [file molecules-26-00872-s001.zip › SupplementaryMaterial/Cif HT3-5.cif]

 
data_HT3-5 
 
_audit_creation_method            SHELXL-97 
_chemical_name_systematic 
; 
 ? 
; 
_chemical_name_common             ? 
_chemical_melting_point           ? 
_chemical_formula_moiety          ? 
_chemical_formula_sum 
 'Al15.832 Cr0.088 Fe0.048 Mg8 O32 Ti0.016'  
_chemical_formula_weight          1141.59
  
loop_ 
 _atom_type_symbol 
 _atom_type_description 
 _atom_type_scat_dispersion_real 
 _atom_type_scat_dispersion_imag 
 _atom_type_scat_source 
 'O'  'O'   0.0106   0.0060 
 'International Tables Vol C Tables 4.2.6.8 and 6.1.1.4' 
 'Mg'  'Mg'   0.0486   0.0363 
 'International Tables Vol C Tables 4.2.6.8 and 6.1.1.4' 
 'Al'  'Al'   0.0645   0.0514 
 'International Tables Vol C Tables 4.2.6.8 and 6.1.1.4' 
 'Cr'  'Cr'   0.3209   0.6236 
 'International Tables Vol C Tables 4.2.6.8 and 6.1.1.4' 
 'Fe'  'Fe'   0.3463   0.8444 
 'International Tables Vol C Tables 4.2.6.8 and 6.1.1.4' 
 'Ti'  'Ti'   0.2776   0.4457 
 'International Tables Vol C Tables 4.2.6.8 and 6.1.1.4' 
 
_symmetry_cell_setting            cubic 
_symmetry_space_group_name_H-M    Fd-3m 
 
loop_ 
 _symmetry_equiv_pos_as_xyz 
 'x, y, z' 
 '-x+3/4, -y+1/4, z+1/2' 
 '-x+1/4, y+1/2, -z+3/4' 
 'x+1/2, -y+3/4, -z+1/4' 
 'z, x, y' 
 'z+1/2, -x+3/4, -y+1/4' 
 '-z+3/4, -x+1/4, y+1/2' 
 '-z+1/4, x+1/2, -y+3/4' 
 'y, z, x' 
 '-y+1/4, z+1/2, -x+3/4' 
 'y+1/2, -z+3/4, -x+1/4' 
 '-y+3/4, -z+1/4, x+1/2' 
 'y+3/4, x+1/4, -z+1/2' 
 '-y, -x, -z' 
 'y+1/4, -x+1/2, z+3/4' 
 '-y+1/2, x+3/4, z+1/4' 
 'x+3/4, z+1/4, -y+1/2' 
 '-x+1/2, z+3/4, y+1/4' 
 '-x, -z, -y' 
 'x+1/4, -z+1/2, y+3/4' 
 'z+3/4, y+1/4, -x+1/2' 
 'z+1/4, -y+1/2, x+3/4' 
 '-z+1/2, y+3/4, x+1/4' 
 '-z, -y, -x' 
 'x, y+1/2, z+1/2' 
 '-x+3/4, -y+3/4, z+1' 
 '-x+1/4, y+1, -z+5/4' 
 'x+1/2, -y+5/4, -z+3/4' 
 'z, x+1/2, y+1/2' 
 'z+1/2, -x+5/4, -y+3/4' 
 '-z+3/4, -x+3/4, y+1' 
 '-z+1/4, x+1, -y+5/4' 
 'y, z+1/2, x+1/2' 
 '-y+1/4, z+1, -x+5/4' 
 'y+1/2, -z+5/4, -x+3/4' 
 '-y+3/4, -z+3/4, x+1' 
 'y+3/4, x+3/4, -z+1' 
 '-y, -x+1/2, -z+1/2' 
 'y+1/4, -x+1, z+5/4' 
 '-y+1/2, x+5/4, z+3/4' 
 'x+3/4, z+3/4, -y+1' 
 '-x+1/2, z+5/4, y+3/4' 
 '-x, -z+1/2, -y+1/2' 
 'x+1/4, -z+1, y+5/4' 
 'z+3/4, y+3/4, -x+1' 
 'z+1/4, -y+1, x+5/4' 
 '-z+1/2, y+5/4, x+3/4' 
 '-z, -y+1/2, -x+1/2' 
 'x+1/2, y, z+1/2' 
 '-x+5/4, -y+1/4, z+1' 
 '-x+3/4, y+1/2, -z+5/4' 
 'x+1, -y+3/4, -z+3/4' 
 'z+1/2, x, y+1/2' 
 'z+1, -x+3/4, -y+3/4' 
 '-z+5/4, -x+1/4, y+1' 
 '-z+3/4, x+1/2, -y+5/4' 
 'y+1/2, z, x+1/2' 
 '-y+3/4, z+1/2, -x+5/4' 
 'y+1, -z+3/4, -x+3/4' 
 '-y+5/4, -z+1/4, x+1' 
 'y+5/4, x+1/4, -z+1' 
 '-y+1/2, -x, -z+1/2' 
 'y+3/4, -x+1/2, z+5/4' 
 '-y+1, x+3/4, z+3/4' 
 'x+5/4, z+1/4, -y+1' 
 '-x+1, z+3/4, y+3/4' 
 '-x+1/2, -z, -y+1/2' 
 'x+3/4, -z+1/2, y+5/4' 
 'z+5/4, y+1/4, -x+1' 
 'z+3/4, -y+1/2, x+5/4' 
 '-z+1, y+3/4, x+3/4' 
 '-z+1/2, -y, -x+1/2' 
 'x+1/2, y+1/2, z' 
 '-x+5/4, -y+3/4, z+1/2' 
 '-x+3/4, y+1, -z+3/4' 
 'x+1, -y+5/4, -z+1/4' 
 'z+1/2, x+1/2, y' 
 'z+1, -x+5/4, -y+1/4' 
 '-z+5/4, -x+3/4, y+1/2' 
 '-z+3/4, x+1, -y+3/4' 
 'y+1/2, z+1/2, x' 
 '-y+3/4, z+1, -x+3/4' 
 'y+1, -z+5/4, -x+1/4' 
 '-y+5/4, -z+3/4, x+1/2' 
 'y+5/4, x+3/4, -z+1/2' 
 '-y+1/2, -x+1/2, -z' 
 'y+3/4, -x+1, z+3/4' 
 '-y+1, x+5/4, z+1/4' 
 'x+5/4, z+3/4, -y+1/2' 
 '-x+1, z+5/4, y+1/4' 
 '-x+1/2, -z+1/2, -y' 
 'x+3/4, -z+1, y+3/4' 
 'z+5/4, y+3/4, -x+1/2' 
 'z+3/4, -y+1, x+3/4' 
 '-z+1, y+5/4, x+1/4' 
 '-z+1/2, -y+1/2, -x' 
 '-x, -y, -z' 
 'x-3/4, y-1/4, -z-1/2' 
 'x-1/4, -y-1/2, z-3/4' 
 '-x-1/2, y-3/4, z-1/4' 
 '-z, -x, -y' 
 '-z-1/2, x-3/4, y-1/4' 
 'z-3/4, x-1/4, -y-1/2' 
 'z-1/4, -x-1/2, y-3/4' 
 '-y, -z, -x' 
 'y-1/4, -z-1/2, x-3/4' 
 '-y-1/2, z-3/4, x-1/4' 
 'y-3/4, z-1/4, -x-1/2' 
 '-y-3/4, -x-1/4, z-1/2' 
 'y, x, z' 
 '-y-1/4, x-1/2, -z-3/4' 
 'y-1/2, -x-3/4, -z-1/4' 
 '-x-3/4, -z-1/4, y-1/2' 
 'x-1/2, -z-3/4, -y-1/4' 
 'x, z, y' 
 '-x-1/4, z-1/2, -y-3/4' 
 '-z-3/4, -y-1/4, x-1/2' 
 '-z-1/4, y-1/2, -x-3/4' 
 'z-1/2, -y-3/4, -x-1/4' 
 'z, y, x' 
 '-x, -y+1/2, -z+1/2' 
 'x-3/4, y+1/4, -z' 
 'x-1/4, -y, z-1/4' 
 '-x-1/2, y-1/4, z+1/4' 
 '-z, -x+1/2, -y+1/2' 
 '-z-1/2, x-1/4, y+1/4' 
 'z-3/4, x+1/4, -y' 
 'z-1/4, -x, y-1/4' 
 '-y, -z+1/2, -x+1/2' 
 'y-1/4, -z, x-1/4' 
 '-y-1/2, z-1/4, x+1/4' 
 'y-3/4, z+1/4, -x' 
 '-y-3/4, -x+1/4, z' 
 'y, x+1/2, z+1/2' 
 '-y-1/4, x, -z-1/4' 
 'y-1/2, -x-1/4, -z+1/4' 
 '-x-3/4, -z+1/4, y' 
 'x-1/2, -z-1/4, -y+1/4' 
 'x, z+1/2, y+1/2' 
 '-x-1/4, z, -y-1/4' 
 '-z-3/4, -y+1/4, x' 
 '-z-1/4, y, -x-1/4' 
 'z-1/2, -y-1/4, -x+1/4' 
 'z, y+1/2, x+1/2' 
 '-x+1/2, -y, -z+1/2' 
 'x-1/4, y-1/4, -z' 
 'x+1/4, -y-1/2, z-1/4' 
 '-x, y-3/4, z+1/4' 
 '-z+1/2, -x, -y+1/2' 
 '-z, x-3/4, y+1/4' 
 'z-1/4, x-1/4, -y' 
 'z+1/4, -x-1/2, y-1/4' 
 '-y+1/2, -z, -x+1/2' 
 'y+1/4, -z-1/2, x-1/4' 
 '-y, z-3/4, x+1/4' 
 'y-1/4, z-1/4, -x' 
 '-y-1/4, -x-1/4, z' 
 'y+1/2, x, z+1/2' 
 '-y+1/4, x-1/2, -z-1/4' 
 'y, -x-3/4, -z+1/4' 
 '-x-1/4, -z-1/4, y' 
 'x, -z-3/4, -y+1/4' 
 'x+1/2, z, y+1/2' 
 '-x+1/4, z-1/2, -y-1/4' 
 '-z-1/4, -y-1/4, x' 
 '-z+1/4, y-1/2, -x-1/4' 
 'z, -y-3/4, -x+1/4' 
 'z+1/2, y, x+1/2' 
 '-x+1/2, -y+1/2, -z' 
 'x-1/4, y+1/4, -z-1/2' 
 'x+1/4, -y, z-3/4' 
 '-x, y-1/4, z-1/4' 
 '-z+1/2, -x+1/2, -y' 
 '-z, x-1/4, y-1/4' 
 'z-1/4, x+1/4, -y-1/2' 
 'z+1/4, -x, y-3/4' 
 '-y+1/2, -z+1/2, -x' 
 'y+1/4, -z, x-3/4' 
 '-y, z-1/4, x-1/4' 
 'y-1/4, z+1/4, -x-1/2' 
 '-y-1/4, -x+1/4, z-1/2' 
 'y+1/2, x+1/2, z' 
 '-y+1/4, x, -z-3/4' 
 'y, -x-1/4, -z-1/4' 
 '-x-1/4, -z+1/4, y-1/2' 
 'x, -z-1/4, -y-1/4' 
 'x+1/2, z+1/2, y' 
 '-x+1/4, z, -y-3/4' 
 '-z-1/4, -y+1/4, x-1/2' 
 '-z+1/4, y, -x-3/4' 
 'z, -y-1/4, -x-1/4' 
 'z+1/2, y+1/2, x' 
 
_cell_length_a                    8.0920(3) 
_cell_length_b                    8.0920(3) 
_cell_length_c                    8.0920(3) 
_cell_angle_alpha                 90.00 
_cell_angle_beta                  90.00 
_cell_angle_gamma                 90.00 
_cell_volume                      529.86(4) 
_cell_formula_units_Z             1 
_cell_measurement_temperature     293(2) 
_cell_measurement_reflns_used     3183 
_cell_measurement_theta_min       4.36 
_cell_measurement_theta_max       31.18 
 

_exptl_crystal_description        block 
_exptl_crystal_colour             colourless 
_exptl_crystal_size_max           0.11 
_exptl_crystal_size_mid           0.09 
_exptl_crystal_size_min           0.09 
_exptl_crystal_density_meas       ? 
_exptl_crystal_density_diffrn     3.582 
_exptl_crystal_density_method     'not measured' 
_exptl_crystal_F_000              561 
_exptl_absorpt_coefficient_mu     1.213 
_exptl_absorpt_correction_type    'multi-scans' 
_exptl_absorpt_correction_T_min   0.822 
_exptl_absorpt_correction_T_max   0.948 
_exptl_absorpt_process_details    'SADABS' 
 
_exptl_special_details 
; 
 ? 
; 
 
_diffrn_ambient_temperature       293(2) 
_diffrn_radiation_wavelength      0.71073 
_diffrn_radiation_type            MoK\a 
_diffrn_radiation_source          'fine-focus sealed tube' 
_diffrn_radiation_monochromator   graphite 
_diffrn_measurement_device_type   'XtaLAB Synergy R, DW system, HyPix' 
_diffrn_reflns_number             2861 
_diffrn_reflns_av_R_equivalents   0.0362 
_diffrn_reflns_av_sigmaI/netI     0.0083 
_diffrn_reflns_limit_h_min        -11 
_diffrn_reflns_limit_h_max        10 
_diffrn_reflns_limit_k_min        -11 
_diffrn_reflns_limit_k_max        11 
_diffrn_reflns_limit_l_min        -11 
_diffrn_reflns_limit_l_max        11 
_diffrn_reflns_theta_min          4.36 
_diffrn_reflns_theta_max          31.18 
_reflns_number_total              60 
_reflns_number_gt                 59 
_reflns_threshold_expression      >2sigma(I) 
 
_computing_data_collection        ? 
_computing_cell_refinement        ? 
_computing_data_reduction         ? 
_computing_structure_solution     'SHELXS-97 (Sheldrick, 1990)' 
_computing_structure_refinement   'SHELXL-97 (Sheldrick, 1997)' 
_computing_molecular_graphics     ? 
_computing_publication_material   ? 
 
_refine_special_details 
; 
 Refinement of F^2^ against ALL reflections.  The weighted R-factor wR and 
 goodness of fit S are based on F^2^, conventional R-factors R are based 
 on F, with F set to zero for negative F^2^. The threshold expression of 
 F^2^ > 2sigma(F^2^) is used only for calculating R-factors(gt) etc. and is 
 not relevant to the choice of reflections for refinement.  R-factors based 
 on F^2^ are statistically about twice as large as those based on F, and R- 
 factors based on ALL data will be even larger. 
; 
 
_refine_ls_structure_factor_coef  Fsqd  
_refine_ls_matrix_type            full 
_refine_ls_weighting_scheme       calc  
_refine_ls_weighting_details 
 'calc w=1/[\s^2^(Fo^2^)+(0.0062P)^2^+10.9926P] where P=(Fo^2^+2Fc^2^)/3' 
_atom_sites_solution_primary      direct 
_atom_sites_solution_secondary    difmap 
_atom_sites_solution_hydrogens    none 
_refine_ls_hydrogen_treatment     none 
_refine_ls_extinction_method      none 
_refine_ls_extinction_coef        ? 
_refine_ls_number_reflns          60 
_refine_ls_number_parameters      7 
_refine_ls_number_restraints      0 
_refine_ls_R_factor_all           0.0389 
_refine_ls_R_factor_gt            0.0389 
_refine_ls_wR_factor_ref          0.0873 
_refine_ls_wR_factor_gt           0.0873 
_refine_ls_goodness_of_fit_ref    1.013 
_refine_ls_restrained_S_all       1.013 
_refine_ls_shift/su_max           0.000 
_refine_ls_shift/su_mean          0.000 
 
loop_ 
 _atom_site_label 
 _atom_site_type_symbol 
 _atom_site_fract_x 
 _atom_site_fract_y 
 _atom_site_fract_z 
 _atom_site_U_iso_or_equiv 
 _atom_site_adp_type 
 _atom_site_occupancy 
 _atom_site_symmetry_multiplicity 
 _atom_site_calc_flag 
 _atom_site_refinement_flags 
 _atom_site_disorder_assembly 
 _atom_site_disorder_group 
Mg2 Mg 0.1250 0.1250 0.1250 0.0063(12) Uani 0.842 24 d SP . . 
Al2 Al 0.1250 0.1250 0.1250 0.0063(12) Uani 0.158 24 d SP . . 
Mg1 Mg 0.5000 0.5000 0.5000 0.0057(9) Uani 0.079 12 d SP . . 
Al1 Al 0.5000 0.5000 0.5000 0.0057(9) Uani 0.912 12 d SP . . 
Cr1 Cr 0.5000 0.5000 0.5000 0.0057(9) Uani 0.005 12 d SP . . 
Fe1 Fe 0.5000 0.5000 0.5000 0.0057(9) Uani 0.003 12 d SP . . 
Ti1 Ti 0.5000 0.5000 0.5000 0.0057(9) Uani 0.001 12 d SP . . 
O1 O 0.2625(4) 0.2625(4) 0.2625(4) 0.0050(13) Uani 1 6 d S . . 
 
loop_ 
 _atom_site_aniso_label 
 _atom_site_aniso_U_11 
 _atom_site_aniso_U_22 
 _atom_site_aniso_U_33 
 _atom_site_aniso_U_23 
 _atom_site_aniso_U_13 
 _atom_site_aniso_U_12 
Mg2 0.0063(12) 0.0063(12) 0.0063(12) 0.000 0.000 0.000 
Al2 0.0063(12) 0.0063(12) 0.0063(12) 0.000 0.000 0.000 
Mg1 0.0057(9) 0.0057(9) 0.0057(9) 0.0001(7) 0.0001(7) 0.0001(7) 
Al1 0.0057(9) 0.0057(9) 0.0057(9) 0.0001(7) 0.0001(7) 0.0001(7) 
Cr1 0.0057(9) 0.0057(9) 0.0057(9) 0.0001(7) 0.0001(7) 0.0001(7) 
Fe1 0.0057(9) 0.0057(9) 0.0057(9) 0.0001(7) 0.0001(7) 0.0001(7) 
Ti1 0.0057(9) 0.0057(9) 0.0057(9) 0.0001(7) 0.0001(7) 0.0001(7) 
O1 0.0050(13) 0.0050(13) 0.0050(13) -0.0001(13) -0.0001(13) -0.0001(13) 
 
_geom_special_details 
; 
 All esds (except the esd in the dihedral angle between two l.s. planes) 
 are estimated using the full covariance matrix.  The cell esds are taken 
 into account individually in the estimation of esds in distances, angles 
 and torsion angles; correlations between esds in cell parameters are only 
 used when they are defined by crystal symmetry.  An approximate (isotropic) 
 treatment of cell esds is used for estimating esds involving l.s. planes. 
; 
 
loop_ 
 _geom_bond_atom_site_label_1 
 _geom_bond_atom_site_label_2 
 _geom_bond_distance 
 _geom_bond_site_symmetry_2 
 _geom_bond_publ_flag 
Mg2 O1 1.927(6) . ? 
Mg2 O1 1.927(6) 76_445 ? 
Mg2 O1 1.927(6) 27_544 ? 
Mg2 O1 1.927(6) 50_454 ? 
Mg2 Mg1 3.35475(13) 52_455 ? 
Mg2 Mg1 3.35475(13) 75_545 ? 
Mg2 Mg1 3.35475(13) 26_554 ? 
Mg2 Mg1 3.35475(13) 28_445 ? 
Mg2 Mg1 3.35475(13) 4_455 ? 
Mg2 Mg1 3.35475(13) 2_554 ? 
Mg2 Mg1 3.35475(13) 51_544 ? 
Mg2 Mg1 3.35475(13) 74_454 ? 
Mg1 O1 1.927(3) 148_665 ? 
Mg1 O1 1.927(3) 52_455 ? 
Mg1 O1 1.927(3) 171_566 ? 
Mg1 O1 1.927(3) 75_545 ? 
Mg1 O1 1.927(3) 122_656 ? 
Mg1 O1 1.927(3) 26_554 ? 
Mg1 Fe1 2.86094(11) 76_456 ? 
Mg1 Mg1 2.86094(11) 26_554 ? 
Mg1 Mg1 2.86094(11) 50_564 ? 
Mg1 Mg1 2.86094(11) 27_645 ? 
Mg1 Mg1 2.86094(11) 75_545 ? 
Mg1 Mg1 2.86094(11) 52_455 ? 
O1 Fe1 1.927(3) 52_455 ? 
O1 Mg1 1.927(3) 26_554 ? 
O1 Mg1 1.927(3) 75_545 ? 
O1 Mg1 1.927(3) 52_455 ? 
O1 Al1 1.927(3) 26_554 ? 
O1 Al1 1.927(3) 75_545 ? 
O1 Al1 1.927(3) 52_455 ? 
O1 Cr1 1.927(3) 26_554 ? 
O1 Cr1 1.927(3) 75_545 ? 
O1 Cr1 1.927(3) 52_455 ? 
 
loop_ 
 _geom_angle_atom_site_label_1 
 _geom_angle_atom_site_label_2 
 _geom_angle_atom_site_label_3 
 _geom_angle 
 _geom_angle_site_symmetry_1 
 _geom_angle_site_symmetry_3 
 _geom_angle_publ_flag 
O1 Mg2 O1 109.471(1) . 76_445 ? 
O1 Mg2 O1 109.5 . 27_544 ? 
O1 Mg2 O1 109.5 76_445 27_544 ? 
O1 Mg2 O1 109.5 . 50_454 ? 
O1 Mg2 O1 109.5 76_445 50_454 ? 
O1 Mg2 O1 109.5 27_544 50_454 ? 
O1 Mg2 Mg1 29.5 . 52_455 ? 
O1 Mg2 Mg1 80.0 76_445 52_455 ? 
O1 Mg2 Mg1 121.5 27_544 52_455 ? 
O1 Mg2 Mg1 121.5 50_454 52_455 ? 
O1 Mg2 Mg1 29.5 . 75_545 ? 
O1 Mg2 Mg1 121.5 76_445 75_545 ? 
O1 Mg2 Mg1 80.0 27_544 75_545 ? 
O1 Mg2 Mg1 121.5 50_454 75_545 ? 
Mg1 Mg2 Mg1 50.5 52_455 75_545 ? 
O1 Mg2 Mg1 29.5 . 26_554 ? 
O1 Mg2 Mg1 121.5 76_445 26_554 ? 
O1 Mg2 Mg1 121.5 27_544 26_554 ? 
O1 Mg2 Mg1 80.0 50_454 26_554 ? 
Mg1 Mg2 Mg1 50.5 52_455 26_554 ? 
Mg1 Mg2 Mg1 50.5 75_545 26_554 ? 
O1 Mg2 Mg1 121.5 . 28_445 ? 
O1 Mg2 Mg1 80.0 76_445 28_445 ? 
O1 Mg2 Mg1 121.5 27_544 28_445 ? 
O1 Mg2 Mg1 29.5 50_454 28_445 ? 
Mg1 Mg2 Mg1 117.0 52_455 28_445 ? 
Mg1 Mg2 Mg1 144.9 75_545 28_445 ? 
Mg1 Mg2 Mg1 95.2 26_554 28_445 ? 
O1 Mg2 Mg1 121.5 . 4_455 ? 
O1 Mg2 Mg1 80.0 76_445 4_455 ? 
O1 Mg2 Mg1 29.5 27_544 4_455 ? 
O1 Mg2 Mg1 121.5 50_454 4_455 ? 
Mg1 Mg2 Mg1 117.0 52_455 4_455 ? 
Mg1 Mg2 Mg1 95.2 75_545 4_455 ? 
Mg1 Mg2 Mg1 144.9 26_554 4_455 ? 
Mg1 Mg2 Mg1 117.0 28_445 4_455 ? 
O1 Mg2 Mg1 121.5 . 2_554 ? 
O1 Mg2 Mg1 29.5 76_445 2_554 ? 
O1 Mg2 Mg1 121.5 27_544 2_554 ? 
O1 Mg2 Mg1 80.0 50_454 2_554 ? 
Mg1 Mg2 Mg1 95.2 52_455 2_554 ? 
Mg1 Mg2 Mg1 144.9 75_545 2_554 ? 
Mg1 Mg2 Mg1 117.0 26_554 2_554 ? 
Mg1 Mg2 Mg1 50.5 28_445 2_554 ? 
Mg1 Mg2 Mg1 95.2 4_455 2_554 ? 
O1 Mg2 Mg1 121.5 . 51_544 ? 
O1 Mg2 Mg1 29.5 76_445 51_544 ? 
O1 Mg2 Mg1 80.0 27_544 51_544 ? 
O1 Mg2 Mg1 121.5 50_454 51_544 ? 
Mg1 Mg2 Mg1 95.2 52_455 51_544 ? 
Mg1 Mg2 Mg1 117.0 75_545 51_544 ? 
Mg1 Mg2 Mg1 144.9 26_554 51_544 ? 
Mg1 Mg2 Mg1 95.2 28_445 51_544 ? 
Mg1 Mg2 Mg1 50.5 4_455 51_544 ? 
Mg1 Mg2 Mg1 50.5 2_554 51_544 ? 
O1 Mg2 Mg1 121.5 . 74_454 ? 
O1 Mg2 Mg1 121.5 76_445 74_454 ? 
O1 Mg2 Mg1 29.5 27_544 74_454 ? 
O1 Mg2 Mg1 80.0 50_454 74_454 ? 
Mg1 Mg2 Mg1 144.9 52_455 74_454 ? 
Mg1 Mg2 Mg1 95.2 75_545 74_454 ? 
Mg1 Mg2 Mg1 117.0 26_554 74_454 ? 
Mg1 Mg2 Mg1 95.2 28_445 74_454 ? 
Mg1 Mg2 Mg1 50.5 4_455 74_454 ? 
Mg1 Mg2 Mg1 117.0 2_554 74_454 ? 
Mg1 Mg2 Mg1 95.2 51_544 74_454 ? 
O1 Mg1 O1 180.0 148_665 52_455 ? 
O1 Mg1 O1 83.8(2) 148_665 171_566 ? 
O1 Mg1 O1 96.2(2) 52_455 171_566 ? 
O1 Mg1 O1 96.2(2) 148_665 75_545 ? 
O1 Mg1 O1 83.8(2) 52_455 75_545 ? 
O1 Mg1 O1 180.0(2) 171_566 75_545 ? 
O1 Mg1 O1 83.8(2) 148_665 122_656 ? 
O1 Mg1 O1 96.2(2) 52_455 122_656 ? 
O1 Mg1 O1 83.8(2) 171_566 122_656 ? 
O1 Mg1 O1 96.2(2) 75_545 122_656 ? 
O1 Mg1 O1 96.2(2) 148_665 26_554 ? 
O1 Mg1 O1 83.8(2) 52_455 26_554 ? 
O1 Mg1 O1 96.2(2) 171_566 26_554 ? 
O1 Mg1 O1 83.8(2) 75_545 26_554 ? 
O1 Mg1 O1 180.000(1) 122_656 26_554 ? 
O1 Mg1 Fe1 85.75(16) 148_665 76_456 ? 
O1 Mg1 Fe1 94.25(16) 52_455 76_456 ? 
O1 Mg1 Fe1 42.08(11) 171_566 76_456 ? 
O1 Mg1 Fe1 137.92(11) 75_545 76_456 ? 
O1 Mg1 Fe1 42.08(11) 122_656 76_456 ? 
O1 Mg1 Fe1 137.92(11) 26_554 76_456 ? 
O1 Mg1 Mg1 137.92(11) 148_665 26_554 ? 
O1 Mg1 Mg1 42.08(11) 52_455 26_554 ? 
O1 Mg1 Mg1 137.92(11) 171_566 26_554 ? 
O1 Mg1 Mg1 42.08(11) 75_545 26_554 ? 
O1 Mg1 Mg1 94.25(16) 122_656 26_554 ? 
O1 Mg1 Mg1 85.75(16) 26_554 26_554 ? 
Fe1 Mg1 Mg1 120.0 76_456 26_554 ? 
O1 Mg1 Mg1 42.08(11) 148_665 50_564 ? 
O1 Mg1 Mg1 137.92(11) 52_455 50_564 ? 
O1 Mg1 Mg1 42.08(11) 171_566 50_564 ? 
O1 Mg1 Mg1 137.92(11) 75_545 50_564 ? 
O1 Mg1 Mg1 85.75(16) 122_656 50_564 ? 
O1 Mg1 Mg1 94.25(16) 26_554 50_564 ? 
Fe1 Mg1 Mg1 60.0 76_456 50_564 ? 
Mg1 Mg1 Mg1 180.0 26_554 50_564 ? 
O1 Mg1 Mg1 42.08(11) 148_665 27_645 ? 
O1 Mg1 Mg1 137.92(11) 52_455 27_645 ? 
O1 Mg1 Mg1 85.75(16) 171_566 27_645 ? 
O1 Mg1 Mg1 94.25(16) 75_545 27_645 ? 
O1 Mg1 Mg1 42.08(11) 122_656 27_645 ? 
O1 Mg1 Mg1 137.92(11) 26_554 27_645 ? 
Fe1 Mg1 Mg1 60.0 76_456 27_645 ? 
Mg1 Mg1 Mg1 120.0 26_554 27_645 ? 
Mg1 Mg1 Mg1 60.0 50_564 27_645 ? 
O1 Mg1 Mg1 137.92(11) 148_665 75_545 ? 
O1 Mg1 Mg1 42.08(11) 52_455 75_545 ? 
O1 Mg1 Mg1 94.25(16) 171_566 75_545 ? 
O1 Mg1 Mg1 85.75(16) 75_545 75_545 ? 
O1 Mg1 Mg1 137.92(11) 122_656 75_545 ? 
O1 Mg1 Mg1 42.08(11) 26_554 75_545 ? 
Fe1 Mg1 Mg1 120.0 76_456 75_545 ? 
Mg1 Mg1 Mg1 60.0 26_554 75_545 ? 
Mg1 Mg1 Mg1 120.0 50_564 75_545 ? 
Mg1 Mg1 Mg1 180.0 27_645 75_545 ? 
O1 Mg1 Mg1 94.25(16) 148_665 52_455 ? 
O1 Mg1 Mg1 85.75(16) 52_455 52_455 ? 
O1 Mg1 Mg1 137.92(11) 171_566 52_455 ? 
O1 Mg1 Mg1 42.08(11) 75_545 52_455 ? 
O1 Mg1 Mg1 137.92(11) 122_656 52_455 ? 
O1 Mg1 Mg1 42.08(11) 26_554 52_455 ? 
Fe1 Mg1 Mg1 180.0 76_456 52_455 ? 
Mg1 Mg1 Mg1 60.0 26_554 52_455 ? 
Mg1 Mg1 Mg1 120.0 50_564 52_455 ? 
Mg1 Mg1 Mg1 120.0 27_645 52_455 ? 
Mg1 Mg1 Mg1 60.0 75_545 52_455 ? 
Mg2 O1 Fe1 121.01(16) . 52_455 ? 
Mg2 O1 Mg1 121.01(16) . 26_554 ? 
Fe1 O1 Mg1 95.8(2) 52_455 26_554 ? 
Mg2 O1 Mg1 121.01(16) . 75_545 ? 
Fe1 O1 Mg1 95.8(2) 52_455 75_545 ? 
Mg1 O1 Mg1 95.8(2) 26_554 75_545 ? 
Mg2 O1 Mg1 121.01(16) . 52_455 ? 
Fe1 O1 Mg1 0.0 52_455 52_455 ? 
Mg1 O1 Mg1 95.8(2) 26_554 52_455 ? 
Mg1 O1 Mg1 95.8(2) 75_545 52_455 ? 
Mg2 O1 Al1 121.01(16) . 26_554 ? 
Fe1 O1 Al1 95.8(2) 52_455 26_554 ? 
Mg1 O1 Al1 0.0 26_554 26_554 ? 
Mg1 O1 Al1 95.8(2) 75_545 26_554 ? 
Mg1 O1 Al1 95.8(2) 52_455 26_554 ? 
Mg2 O1 Al1 121.01(16) . 75_545 ? 
Fe1 O1 Al1 95.8(2) 52_455 75_545 ? 
Mg1 O1 Al1 95.8(2) 26_554 75_545 ? 
Mg1 O1 Al1 0.0 75_545 75_545 ? 
Mg1 O1 Al1 95.8(2) 52_455 75_545 ? 
Al1 O1 Al1 95.8(2) 26_554 75_545 ? 
Mg2 O1 Al1 121.01(16) . 52_455 ? 
Fe1 O1 Al1 0.0 52_455 52_455 ? 
Mg1 O1 Al1 95.8(2) 26_554 52_455 ? 
Mg1 O1 Al1 95.8(2) 75_545 52_455 ? 
Mg1 O1 Al1 0.0 52_455 52_455 ? 
Al1 O1 Al1 95.8(2) 26_554 52_455 ? 
Al1 O1 Al1 95.8(2) 75_545 52_455 ? 
Mg2 O1 Cr1 121.01(16) . 26_554 ? 
Fe1 O1 Cr1 95.8(2) 52_455 26_554 ? 
Mg1 O1 Cr1 0.0 26_554 26_554 ? 
Mg1 O1 Cr1 95.8(2) 75_545 26_554 ? 
Mg1 O1 Cr1 95.8(2) 52_455 26_554 ? 
Al1 O1 Cr1 0.0 26_554 26_554 ? 
Al1 O1 Cr1 95.8(2) 75_545 26_554 ? 
Al1 O1 Cr1 95.8(2) 52_455 26_554 ? 
Mg2 O1 Cr1 121.01(16) . 75_545 ? 
Fe1 O1 Cr1 95.8(2) 52_455 75_545 ? 
Mg1 O1 Cr1 95.8(2) 26_554 75_545 ? 
Mg1 O1 Cr1 0.0 75_545 75_545 ? 
Mg1 O1 Cr1 95.8(2) 52_455 75_545 ? 
Al1 O1 Cr1 95.8(2) 26_554 75_545 ? 
Al1 O1 Cr1 0.0 75_545 75_545 ? 
Al1 O1 Cr1 95.8(2) 52_455 75_545 ? 
Cr1 O1 Cr1 95.8(2) 26_554 75_545 ? 
Mg2 O1 Cr1 121.01(16) . 52_455 ? 
Fe1 O1 Cr1 0.0 52_455 52_455 ? 
Mg1 O1 Cr1 95.8(2) 26_554 52_455 ? 
Mg1 O1 Cr1 95.8(2) 75_545 52_455 ? 
Mg1 O1 Cr1 0.0 52_455 52_455 ? 
Al1 O1 Cr1 95.8(2) 26_554 52_455 ? 
Al1 O1 Cr1 95.8(2) 75_545 52_455 ? 
Al1 O1 Cr1 0.0 52_455 52_455 ? 
Cr1 O1 Cr1 95.8(2) 26_554 52_455 ? 
Cr1 O1 Cr1 95.8(2) 75_545 52_455 ? 
 
_diffrn_measured_fraction_theta_max    1.000 
_diffrn_reflns_theta_full              31.18 
_diffrn_measured_fraction_theta_full   1.000 
_refine_diff_density_max    0.991 
_refine_diff_density_min   -1.034 
_refine_diff_density_rms    0.248 
